# Supplementary material for: A Lumenal Loop Associated with Catalytic Asymmetry in Plant Vacuolar H+-Translocating Pyrophosphatase
Source: Int J Mol Sci. 2021 Nov 29;22(23):12902. doi: 10.3390/ijms222312902 (PMC8657866; doi:10.3390/ijms222312902)
Supplement: Supplementary file 1 [file ijms-22-12902-s001.zip]

Archive with 1 entries (1 files):
- ijms-1469213-supplementary.pdf
